# Supplementary material for: Experimental uninephrectomy associates with less parasympathetic modulation of heart rate and facilitates sodium-dependent arterial hypertension
Source: PLoS One. 2022 Mar 9;17(3):e0265086. doi: 10.1371/journal.pone.0265086 (PMC8906640; doi:10.1371/journal.pone.0265086)
Supplement: S1 Data — (XLS) [file pone.0265086.s001.xls]

## Sheet: animal-data
animal no	expt. Date	time of data	Max SBP	Pulse pressure	syst AP	Heart Rate	diast AP	Baro-slope	HF-HRV (raw)	HF-HRV (corrected by spectral resolution)	LF-BPV (raw data)	LF-BPV (corrected by spectral resolution)
normal-sham
13100701	2007-12-17	12.33-12.44	108.093	34.6	101.7	504.7	67.1	3.53882	NA		NA
13100702	2008-01-10	10,23-10,53	108.784	26.384	98.7506	418.583	72.4697	6.43842	231.266	4.39405	75214.8	1429.08
13100703	2008-01-23	11,33-11,46	111.843	23.3153	96.8625	567.567	73.4918	7.08251	175.241	3.32958	69547.9	1321.41
22110702	2008-02-17	11,35-11,45	111.753	21.2708	105.357	533.389	83.9707	5.36526	276.315	5.24998	89628.9	1702.95
22110703	2008-02-21	8,38-8,50	114.403	23.1692	103.203	441.794	80.1467	7.83141	203.078	3.85848	70324.4	1336.16
17120807	2009-02-20	9,23-9,53	133.1	20.0419	98.2516	434.558	78.3258	7.57	458.4	8.7096	89768.7	1705.61
17120808	2009-02-20	9,21-9,51	118.6	38.8806	111.465	403.377	72.729	6.81474	384.3	7.3017	92397	1755.54
12120807	2009-02-24	8,57-9,27	107	18.9581	98.6889	432.656	79.2889	7.49837	264.4	5.0236	69376.5	1318.15
31120808	2009-03-14	10,14-10,44	104.7	20.9	93.4	410.4	72.5	9.22459	314.1	5.9679	77748.9	1477.23
16060701	2007-10-05	7.55-9:58	128.846	27.5	108.8	476.5	81.3	NA	NA		NA
Normal-Uninephrectomy Day 7
10100703	2007-12-11	8,50-9,20	115.176	32.0788	108.698	487.01	76.6818	1.71713	72.9	1.3851	81898.7	1556.08
13100704	2008-01-10	10,23-10,53	103.447	28.8966	97.1649	506.476	68.3725	1.99406	107.845	2.04906	91030.3	1729.58
22110704	2008-02-21	11,07-11,36	129.297	32.3957	117.979	523.691	85.6147	4.87553	217.2	4.1268	106417	2021.92
3100708	2007-12-11	8,56-9,26	125.501	33.1453	116.229	426.83	83.2907	7.90584	263.1	4.9989	106752	2028.28
25070703	2007-08-16	09,37-10,07	114.691	30.3	104.1	482.4	73.6	4.27679	127.6	2.4244	103885	1973.82
25070704	2007-08-16	09,07-09,32	103.938	31	94.4	455.9	63.4	4.05	144.4	2.7436	3505.4	66.6026
25070705	2007-08-16	08,02-08,59	133.23	27	104.2	411.4	77.3	4.199	200.7	3.8133	80687.5	1533.06
25070706	2007-08-16	9,19-9,36	88.341	12.5	79.7	377.6	67.2	NA	44.429	0.844151	49622.9	942.834
25070707	2007-08-16	08,02-08,39	138.235	8.7	104	409.4	95.3	NA	266.8	5.0692	75766	1439.55
25070708	2007-08-27	0:00-9:57	130.797	29.2	102.4	405.4	73.2	7.13398	157.5	2.9925	59642.3	1133.2
25070709	2007-08-16	8,02-8,46	116.616	26.8	101.8	336.5	75.3	13.5438	393.8	7.4822	82133.6	1560.54
25070710	2007-08-16	8,16-8,28	122.377	18.8858	106.532	429.859	87.7506	9.98603	207.4	3.9406	80804.9	1535.29
25070711	2007-08-23	0:00-23:55	169.133	14	115.2	557.3	101.2	NA	NA		NA	NA
25070712	2007-08-23	0:00-23:55	155.252	29.4	123	563.9	93.6	2.83616	188.9	3.5891	91913.9	1746.36
25070713	2007-09-07	12.25-13.33	133.532	25.5	108.4	536.7	82.8	NA	NA		NA
Baseline	Before 2%NaCL, 2%ALA
25070703	2007-08-26	7:50-23:55	127.106	24.1	102.4	495.5	78.2	5.67171	NA		NA
25070704	2007-08-26	7:50-23:55	120.956	30	100.1	491.2	70.1	5.96702	NA		NA
25070705	2007-08-26	7:50-23:55	137.297	29.8	112.3	477.8	82.4	3.96431	NA		NA
25070707	2007-08-26	7:55-23:55	149.357	6.9	104.5	457	97.3	NA	NA		NA
25070708	2007-08-26	7:50-23:55	134.861	29.1	103.9	469.4	74.7	7.13398	157.5	2.9925	59642.3	1133.2
Evolution – 1 d	2%NaCL, 2%ALA
25070703	2007-08-27	9:05-23:55	154.253	24.7	108.5	506	83.8	NA	NA		NA
25070704	2007-08-27	9:10-23:55	130.866	30.6	103.9	466.5	73.3	NA	NA		NA
25070705	2007-08-27	8:32-23:55	154.712	32.3	118	458	85.7	NA	NA		NA
25070707	2007-08-27	9:54-23:55	147.358	6.9	111.3	454	104.2	NA	NA		NA
25070708	2007-08-27	13:55-23:55	148.174	31	114.3	478.8	83.4	NA	NA		NA
Evolution – 2 d	2%NaCL, 2%ALA
25070703	2007-08-28	0:00-23:55	151.835	24.9	113.6	509.7	88.7	NA	NA		NA
25070704	2007-08-28	0:00-23:55	136.54	30.5	109.6	484.7	79.1	NA	NA		NA
25070705	2007-08-28	0:00-23:55	169.262	34.3	130.8	454	96.5	NA	NA		NA
25070707	2007-08-28	0:00-23:55	157.205	5.9	114.4	447.7	108.3	NA	NA		NA
25070708	2007-08-28	0:00-23:55	154.887	31.1	115.1	471.3	84	NA	NA		NA
Evolution – 3 d	2%NaCL, 2%ALA
25070703	2007-08-29	0:00-23:55	149.265	26.1	110.4	505.7	84.3	NA	NA		NA
25070704	2007-08-29	0:00-23:55	149.03	30.9	114.5	532.1	83.5	NA	NA		NA
25070705	2007-08-29	0:00-23:55	169.447	35.5	136.1	495.5	100.6	NA	NA		NA
25070707	2007-08-29	0:00-23:55	172.147	6.9	115.8	473.8	108.8	NA	NA		NA
25070708	2007-08-29	0:00-23:55	157.667	32	120.6	525.5	88.5	NA	NA		NA
Evolution – 4 d	2%NaCL, 2%ALA
25070703	2007-08-30	0:00-23:55	155.639	25.9	115.5	555.4	89.6	NA	NA		NA
25070704	2007-08-30	0:00-23:55	153.073	33.5	124.4	550.3	90.9	NA	NA		NA
25070705	2007-08-30	0:00-23:55	173.148	33.9	127.5	505.5	93.6	NA	NA		NA
25070707	2007-08-30	0:00-23:55	156.73	14.5	121.1	538.9	106.5	NA	NA		NA
25070708	2007-08-30	0:00-23:55	162.351	32.9	123.6	541.8	90.6	NA	NA		NA
Evolution – 5 d	2%NaCL, 2%ALA
25070703	2007-08-31	0:00-23:55	152.702	26.4	114.7	530.1	88.2	NA	NA		NA
25070704	2007-08-31	0:00-23:55	152.809	32.3	118.2	547.3	85.8	NA	NA		NA
25070705	2007-08-31	0:00-23:55	178.945	34.5	130.5	496.2	96	NA	NA		NA
25070707	2007-08-31	0:00-23:55	159.125	12.1	118.3	509.9	106.1	NA	NA		NA
25070708	2007-08-31	0:00-23:55	157.239	32.9	123.2	537.1	90.3	NA	NA		NA
Evolution – 6 d	2%NaCL, 2%ALA
25070703	2007-09-01	0:00-23:55	160.581	28	122.7	512.6	94.7	NA	NA		NA
25070704	2007-09-01	0:00-23:55	155.442	34.4	128.2	493.2	93.8	NA	NA		NA
25070705	2007-09-01	0:00-23:55	172.986	33.9	135.8	475.6	101.8	NA	NA		NA
25070707	2007-09-01	0:00-23:55	155.286	11.1	122.5	505.7	111.4	NA	NA		NA
25070708	2007-09-01	0:00-23:55	165.794	34.5	127.6	498.3	93	NA	NA		NA
Evolution – 7 d	2%NaCL, 2%ALA
25070703	2007-09-02	0:00-23:55	167.025	26.3	121.5	530.1	95.1	NA	NA		NA
25070704	2007-09-02	0:00-23:55	167.072	35.7	131.7	513.3	96	NA	NA		NA
25070705	2007-09-02	0:00-23:55	175.355	30.6	127.8	502.4	97.2	NA	NA		NA
25070707	2007-09-02	0:00-23:55	156.635	8.1	115.4	501.6	107.1	NA	NA		NA
25070708	2007-09-02	0:00-23:55	162.579	34.7	127.9	508.9	93.1	NA	NA		NA
pre Angiotensin – Normal-NE
25070703	2007-09-27	10:11-11:07	136.169	16.7	98.7	449.1	82	4.27679	NA		NA
25070712	2007-08-24	0.00-9.05	139.495	28.4	115.3	474.1	86.9	NA	NA		NA
25070711	2007-08-24	0.00-8.39	150.07	14.4	109.3	519.5	94.8	NA	NA		NA
25070710	2007-08-23	0,00-23,55	173.553	24.9	126.7	566.7	101.8	NA	NA		NA
25070709	2007-08-24	0.00-7.35	141.473	29.7	118.4	472	88.8	NA	NA		NA
Evolution-Norm-NE-Ang2- day 1
25070703	2007-09-27	11:10-18:05	182.041	16.8	118	470.9	101.1	NA	NA		NA
25070712	2007-08-24	11:40-23:55	169.275	26.4	126.5	539.1	100.1	NA	NA		NA
25070711	2007-08-24	9:32-23:55	186.148	14	118.1	503.2	104.1	NA	NA		NA
25070710	2007-08-24	7:40-23:55	181.817	28.9	130.5	525.2	101.7	NA	NA		NA
25070709	2007-08-24	7:40-23:55	145.351	35.3	122.7	463.7	87.4	NA	NA		NA
Evolution-Norm-NE-Ang2 day 2
25070703	NA	NA	NA	NA	NA	NA	NA	NA	NA		NA
25070712	2007-08-25	0:00-23:55	159.606	23.9	118.8	487.2	94.8	NA	NA		NA
25070711	2007-08-25	0:00-23:55	191.904	12.2	120.4	524.2	108.1	NA	NA		NA
25070710	2007-08-25	0:00-23:55	160.396	24	121.4	543.5	97.4	NA	NA		NA
25070709	2007-08-25	0:00-23:55	139.306	29.4	115.8	514.7	86.3	NA	NA		NA
Evolution-Norm-NE-Ang2 day 3
25070712	2007-08-26	0:00-23:55	170.386	23.7	119.9	468.7	96.2	NA	NA		NA
25070711	2007-08-26	0:00-23:55	193.803	14.8	125.4	482.8	110.6	NA	NA		NA
25070710	2007-08-26	0:00-23:55	156.51	21.1	118.2	513.4	97	NA	NA		NA
25070709	2007-08-26	0:00-23:55	153.769	28.4	116.3	480.2	87.9	NA	NA		NA
Evolution-Norm-NE-Ang2 day 4
25070709	2007-08-27	0:00-23:55	169.595	29.3	125.2	434.4	95.9	NA	NA		NA
25070712	2007-08-27	0:00-23:55	186.86	27.7	133.1	425.2	105.4	NA	NA		NA
25070711	2007-08-27	0:00-23:55	182.581	23.6	135.2	423.8	111.6	NA	NA		NA
25070710	2007-08-27	0:00-23:55	181.095	22.7	126.2	484.2	103.4	NA	NA		NA
Evolution-Norm-NE-Ang2 day 5
25070709	2007-08-28	0:00-23:55	175.771	30.4	119.7	462.1	89.3	NA	NA		NA
25070712	2007-08-28	0:00-23:55	176.665	21.1	132.9	521.8	111.8	NA	NA		NA
25070711	2007-08-28	0:00-23:55	184.844	23.9	134.3	512.3	110.3	NA	NA		NA
25070710	2007-08-28	0:00-23:55	185.587	22.9	129.9	499.8	106.9	NA	NA		NA
Evolution-Norm-NE-Ang2 day 6
25070709	2007-08-29	0:00-23:55	176.831	32.2	125	483.1	92.7	NA	NA		NA
25070710	2007-08-29	0:00-23:55	189.278	23.2	134.4	539.4	111.1	NA	NA		NA
25070711	2007-08-29	0:00-23:55	185.957	30.1	138.5	556.5	108.3	NA	NA		NA
25070712	2007-08-29	0:00-23:55	183.172	23	131.9	582.4	109	NA	NA		NA
Norm-NE-Ang2-1 week
25070709	2007-08-30	0:00-23:55	182.371	29.6	132.4	556.4	102.7	NA	NA		NA
25070710	2007-08-30	0:00-23:55	189.542	25.1	145.6	569.7	120.6	NA	NA		NA
25070711	2007-08-30	0:00-23:55	169.197	32.4	140.7	574.8	108.3	NA	NA		NA
25070712	2007-08-30	0:00-23:55	175.065	25	131.1	586.5	106.2	NA	NA		NA
normal-Rosuv
13100702	2008-01-10	10,23-10,53		26.384	98.7506	418.583	72.4697	6.43842	231.6		75214.9
13100703	2008-01-16	11,11-11,41		28.8342	97.1333	441.534	68.2491	4.70855	178.46		82258.8
12120807	2009-04-04	14,24-14,40		21.2765	94.6647	348.235	73.4	13.837	264.5		65559.9
17120807	2009-04-04	14,00-14,23		17.575	83.3958	403.796	65.8583	9.19995	310.4		79112.7
17120808	2009-04-04	9,44-10,14		22.0032	104.652	429.894	82.6839	13.0105	205.6		98647.9
31120808	2009-04-18	15,29-15,44		26.9875	96.4375	353.394	69.7313	9.68269	197		73274.4
normal-ROKI (10 mg/kg)
13100703	2008-02-04	9:23 - 9:53		31.9261	113.72	547.09	81.8118	2.85958	114.017		94404.8
12120807	2009-03-21	8,28-8,46		18.7684	82.1632	413.926	63.3947	9.51571	173.2		60669.2
17120807	2009-03-21	8,44-9,14		21.171	103.345	471.161	82.1323	7.11569	234.3		79154.2
17120808	2009-03-21	8,38-9,08		24.8871	106.735	363.719	81.9903	15.184	347.2		77141.1
normal-ROKI (30 mg/kg)
22110702	2008-02-29	9,32-9,33		21.5255	126.981	615.994	105.439	1.89961	80.066		75459.7
22110703	2008-04-18	10,39-11,09		28.8818	107.165	365.806	78.2483	8.26456	274.5		102688
normal-ROKI (100 mg/kg)
13100703	2008-03-26	1,46-1,54		39.6343	124.07	551.612	84.332	2.64161	98.911		85272.1
22110702	2008-03-26	1,43-1,58		30.4432	126.172	594.834	95.6831	2.1208	72.527		85179.6
31120808	2009-04-04	11,13-11,42		9.21667	110.153	345.983	100.72	11.7879	810.6		97375.9
normal-RACI
22110703	2008-03-01	0,46-0,57		23.3386	94.8958	400.789	71.6832	10.7832	152.962		66458.8
12120807	2009-03-02	11,07-11,37		18.771	103.79	465.039	85.0419	5.93506	292.2		74847.3
17120808	2009-03-08	12,55-13,25		34.3194	113.448	497.719	79.0613	3.21064	132.1		104884
17120807	2009-03-08	12,35-13,02		19.3214	120.039	517.668	100.589	4.76306	163.2		89366.3
31120808	2009-03-20	10,47-11,17		14.4387	101.645	519.126	87.1032	5.3614	223.2		77935.2
normal-Irbesartan
17120808	2009-02-26	9,37-10,07		31.2613	106.858	389.819	75.7065	8.57507	294.4		96320
17120807	2009-02-26	9,51-10,21		18.3548	88.6484	425.768	70.3613	19.1347	456		85172.2
Normal-NE 2%Ala,2%NaCl
25070703	2007-09-11	9,06-9,36		22.3751	92.4213	509.104	70.1371	2.35081	84.1		83524.5
25070705	2007-09-11	8,23-8,36		31.5083	112.67	423.294	81.2446	2.36489	97.5		78273.6
25070707	2007-09-11	8,24-8,33		1.6825	111.593	372.901	109.552	NA	NA		87708.8
25070708	2007-09-11	9,06-9,36		30.4598	107.191	486.249	76.666	2.5742	173.5		88187.3
Norm-NE-Ang2
25070709	2007-09-11	10.08-10,38		32.5264	122.142	506.467	89.5859	1.96776	74.2		113466
25070710	2007-09-11	9,40-10,04		43.0669	153.889	411.496	110.851	6.9822	336.1		100388
25070712	2007-09-11	10,18-10,48		27.6032	163.046	409.374	135.731	4.84354	450.4		104109
normal-NE-Rosuv
13100704	2008-02-04	9,33-9,53		24.659	123.558	495.204	98.9557	2.32399	97.185		86837.1
10100703	2008-01-10	8,21-8,51		38.5182	116.394	489.593	77.9261	1.83732	99.446		99537.5
22110704	2008-03-05	8,03-8,30		36.0506	113.263	481.467	77.2103	4.06644	202.8		141110
normal-NE-ROKI 10 mg/kg
10100703	2008-02-04	9:23 - 9:53		43.3558	128.192	464.749	84.9861	2.31352	114.017		94404.8
normal-NE-ROKI 30 mg/kg
22110704	2008-04-16	11,46-12,16		39.2037	120.633	470.84	81.3248	5.22865	170.307		107321
normal-NE-RACI
22110704	2008-04-26	9,26-9,40		23.9467	114.165	468.957	90.1987	5.03843	130.6		71307.9
2K1C
3100705	2008-01-23	9,06 - 9,36		44.267	134.056	409.169	89.9003	3.79225	188.078		128663
9110707	2008-03-14	12,50-13,12		50.43	149.644	455.399	99.2938	2.83376	150.871		148604
9110701	2008-01-28	14,15 - 14,45		45.3401	171.398	511.149	126.032	4.07267	102.387		151055
17010803	2008-08-28	15,24-15,54		41.5581	149.31	406.113	107.665	2.10532	244.2		250445
17010804	2008-08-26	9,18-9,48		36.2065	136.935	497.597	100.906	2.85916	201.015		141903
17010805	2008-08-28	15,17-15,47		44.2613	147.5	404.081	103.416	3.74025	147.832		141628
17010806	2008-09-20	9,39-9,49		40.3364	137.955	485.982	97.6	3.58003	183.4		98898.3
17010807	2008-09-20	9,36-9,48		21.9615	128	516.377	106.008	3.99882	93.8		87449.1
17120805	2009-02-19	9,29-9,59		36.9774	133.452	390.374	96.7484	6.74859	238.2		115589
17120806	2009-02-19	9,09-9,39		41.1194	153.7	377.145	112.571	3.62047	157.1		141389
31120802	2009-03-10	13,42-13,52		34.5727	150.455	546.827	115.818	5.13131	111.3		115944
31120809	2009-03-13	09,37-10,07		32.9516	139.655	477.942	106.687	5.19268	267.6		109380
20010904	2009-04-18	11,53-12,19		36.4148	135.881	450.759	99.6778	4.16347	187.3		108150
2K1C-Irbesartan
17010804	2008-11-05	6,15-6,45		48.6452	152.303	410.026	103.816	2.71083	151.7		132062
17010806	2008-11-05	5,43-6,13		18.9903	125.023	395.384	106.132	11.6411	290.8		105647
17010807	2008-11-05	2,54-3,22		20.0759	121.217	391.762	101.166	4.44341	76.166		65743.6
17120805	2009-02-26	9,37-10,07		46.4806	146.661	408.874	100.468	6.82864	413.2		130995
17120806	2009-02-26	9,30-10,00		33.9935	127.213	402.194	93.3516	5.69282	243.1		123449
2K1C-Rosuv
3100705	2008-01-10	8:24 - 8:54		40.9547	133.455	427.858	92.8395	4.77489	178.643		140959
9110701	2008-02-05	8,26-8,56		53.0026	172.077	467.445	119.136	1.95716	100.899		139402
17010803	2008-09-05	15,35-16,05		30.3613	148.977	548.855	118.339	1.94065	114.21		191158
17010804	2008-09-05	11,37-12,07		42.5581	129.968	430.681	87.471	3.92844	176.722		110173
17010805	2008-09-05	15,44-16,14		52.0742	149.113	385.742	97.3548	3.73033	218.7		135145
17010806	2008-09-03	9,05-9,28		35.75	128.938	452.633	93.3167	4.25385	177.3		106380
17010807	2008-09-05	12,35-12,47		21.8345	108.445	437.483	86.6793	3.4288	241.1		161624
31120809	2009-04-18	11,56-12,20		36.608	141.136	434.972	104.72	5.70688	249.5		123528
2K1C-ROKI (10 mg/kg)
3100705	2008-02-04	9:23 - 9:53		40.2642	128.07	488.602	87.6698	3.23765	137.842		137669
9110707	2008-02-05	8,48-9,07		44.0038	185.006	570.949	141.19	1.84521	94.321		157353
9110701	2008-04-16	16,59-17,29		56.3246	148.282	384.587	92.0807	2.90724	190.636		186136
17010803	2008-09-27	11,13-11,35		47.7826	180.248	581.404	132.204	1.97736	102.5		152636
17010804	2008-09-27	9,02-9,30		53.4172	154	415.045	100.979	4.16589	222.301		132380
17010806	2008-09-27	9,05-9,12		28.3875	131.463	409.075	103.075	2.14496	195.1		87312.4
17010807	2008-09-27	9,46-9,52		20.0143	165.014	505.871	144.9	6.09542	59.9		103740
31120809	2009-04-04	10,56-11,26		44.3613	137.397	453.245	93.0516	6.214	290.9		132609
2K1C-ROKI (30 mg/kg)
9110707	2008-03-05	11,58-12,19		56.2969	148.593	411.291	92.3895	4.32942	167.347		142579
9110701	2008-03-05	14,38-15,02		58.1658	145.878	389.337	87.8168	5.14844	219.918		110496
3100705	2008-04-16	10,09-10,39		35.1329	130.533	490.965	95.3622	3.144	193.706		191857
2K1C-ROKI (100 mg/kg)
3100705	2008-03-26	8,46-9,16		42.4104	131.219	443.16	88.8982	3.49055	142.794		128568
9110701	2008-03-26	0,00-0,13		30.9624	167.558	513.283	136.7	4.86441	313.277		99133.3
9110707	2008-03-26	1,24-1,37		60.7011	184.369	491.31	123.366	2.70262	145.67		141567
2K1C-RACI
3100705	2008-03-03	1,00-1,25		32.738	127.423	495.791	94.8984	1.69748	110.306		129512
9110701	2008-04-26	9,48-10,18		40.1233	139.945	405.14	99.6922	2.29527	192.579		154675
17010807	2008-12-19	6,00-6,11		41.825	158.667	521.417	116.833	1.0169	74.6		118336
17010803	2008-12-19	7,00-7,30		9.58667	112.643	459.353	103.037	NA	189.3		65028.9
17010804	2008-12-19	5,57-6,27		10.95	136.54	453.487	125.653	NA	524.7		99507.8
31120809	2009-03-20	12,23-12,53		35.9645	132.961	476.532	96.9548	5.69556	149.6		121885
1K1C
1090704	2007-12-07	8:40-9:10		32.1783	132.647	438.431	100.591	3.23409	158.253		99670.7
1090709	2008-01-23	9,05 - 9,35		25.0894	138.473	425.339	113.439	5.38697	294.483		106354
9110705	2008-03-13	14,57-15,18		42.0464	145.865	466.848	103.789	1.58941	138.689		87463
10100702	2008-02-24	6,31-7,01		42.5527	142.953	375.042	100.571	4.4681	313.209		107704
17120803	2009-02-24	9,07-9,37		38.7871	147.01	522.084	108.103	2.8441	180.3		122539
12120803	2009-02-27	9,06-9,36		23.4633	136.22	485.007	112.8	4.29329	236.1		111126
17120806	2009-03-10	14,29-14,34		49.2	177.2	449.117	127.767	2.14267	73.5		137723
17120805	2009-03-14	6,52-7,22		54.4613	162.468	542.068	107.974	1.17106	90.6		110406
31120805	2009-03-17	7,58-8,24		51.9444	154.415	423.581	102.604	4.43012	203.6		130146
31120802	2009-03-17	8,31-9,01		42.5806	151.965	482.877	109.406	4.66059	249.5		127977
31120806	2009-03-17	8,18-8,48		48.6419	147.768	414.465	99.429	5.38908	291.4		116352
1K1C-Rosuv
(5 Wochen) 1090709	2008-01-10	8:24 - 8:54		29.7614	131.753	524.448	101.991	2.89895	161.642		108567
9110705	2008-02-14	10,09-10,39		54.1318	164.62	498.376	110.617	2.34993	144.048		103493
31120805	2009-04-18	12,09-12,22		56.3571	177.621	423.443	121.45	2.39084	155.5		142903
1K1C-ROKI (10 mg/kg)
1090709	2008-02-04	11:45-12:15		45.2321	123.026	407.662	77.8821	3.6943	154.461		93063
10100702	2008-02-14	10,07-10,37		36.3595	131.08	443.586	94.7561	6.65797	232.431		105725
31120802	2009-04-04	14,28-14,58		25.3774	109.961	408.397	84.4935	7.65253	245.1		84648.3
31120806	2009-04-04	10,58-11,17		66.11	221.475	595.52	155.375	0.645351	42.7		130475
31120805	2009-05-13	8,07-8,27		26.5714	130.3	492.767	103.776	4.2293	146.4		100542
1K1C-ROKI (30 mg/kg)
10100702	2008-03-06	8,17-8,47		36.5144	134.482	456.976	97.9858	4.39319	184.315		108938
9110705	2008-03-06	7,40-8,10		56.7572	160.902	509.559	104.094	1.61432	63.221		103126
1090709	2008-04-18	10,55-11,25		37.6535	119.692	444.566	82.1646	5.12467	155.978		118349
1K1C-ROKI (100 mg/kg)
1090709	2008-03-26	8,40-9,02		54.2852	136.279	429.096	82.181	2.40785	148.999		141924
9110705	2008-03-26	1,25-1,40		51.6767	115.292	295.614	63.3498	1.39325	66.587		71524.6
31120805	2009-04-04	14,34-15,04		53.0935	142.155	373.935	89.4	4.80524	266.4		132004
1K1C-RACI
1090709	2008-03-03	1,07-1,21		20.08	137.646	486.139	117.555	4.51908	157.624		87731.3
17120803	2009-03-11	1,07-1,13		35.2429	177.714	593.743	142.571	1.63523	164.5		107985
31120805	2009-03-22	10,01-10,07		43.3429	143.329	537.829	99.8714	2.66545	44.6		101037
31120802	2009-03-22	9,46-10,06		36.1143	151.557	604.081	115.195	1.45883	63.3		122714
31120806	2009-03-22	9,44-10,10		47.3111	151.856	557.285	104.352	1.66567	94.1		174730
